# Supplementary material for: Lactiplantibacillus pentoses CCFM1227 Produces Desaminotyrosine to Protect against Influenza Virus H1N1 Infection through the Type I Interferon in Mice
Source: Nutrients. 2023 Aug 21;15(16):3659. doi: 10.3390/nu15163659 (PMC10458433; doi:10.3390/nu15163659)
Supplement: Supplementary file 1 [file nutrients-15-03659-s001.zip]

Archive with 1 entries (1 files):
- nutrients-2545356-supplementary.pdf
